# Supplementary material for: Chemical Composition of Essential Oils from Leaves and Fruits of Juniperus foetidissima and Their Attractancy and Toxicity to Two Economically Important Tephritid Fruit Fly Species, Ceratitis capitata and Anastrepha suspensa
Source: Molecules. 2021 Dec 11;26(24):7504. doi: 10.3390/molecules26247504 (PMC8704769; doi:10.3390/molecules26247504)
Supplement: Supplementary file 1 [file molecules-26-07504-s001.zip]

Archive with 1 entries (1 files):
- molecules-1490032-supplementary.pdf
